# Supplementary material for: Assessing the quality of supplementary sensory feedback using the crossmodal congruency task
Source: Sci Rep. 2018 Apr 18;8:6203. doi: 10.1038/s41598-018-24560-3 (PMC5906608; doi:10.1038/s41598-018-24560-3)
Supplement: Supplementary file 2 — Dataset 1 [file 41598_2018_24560_MOESM2_ESM.csv]

CCEscore	FeedbackModality_TextCat	FeedbackModality_NumCat	FeedbackModality_CCEavg	SpatialSeparation_TextCat	SpatialSeparation_NumCat	TrainingLevel_TextCat	TrainingLevel_NumCat	ElecStimulation_DummyVar	SkinDeformation_DummyVar	Vibration_DummyVar	Sex	Age	HandDominance
101.8	'Est'	2	84.1	'H'	1	'L'	0	1	0	0	'M'	44	'R'
90.5	'Est'	2	84.1	'L'	0	'L'	0	1	0	0	'F'	20	'R'
85.8	'Est'	2	84.1	'L'	0	'H'	1	1	0	0	'M'	26	'R'
49.2	'Est'	2	84.1	'H'	1	'L'	0	1	0	0	'M'	20	'R'
142.7	'Est'	2	84.1	'L'	0	'H'	1	1	0	0	'F'	24	'R'
30.9	'Est'	2	84.1	'H'	1	'L'	0	1	0	0	'M'	19	'R'
89.4	'Est'	2	84.1	'H'	1	'L'	0	1	0	0	'M'	22	'R'
67.2	'Est'	2	84.1	'L'	0	'L'	0	1	0	0	'M'	18	'R'
98.7	'Est'	2	84.1	'L'	0	'L'	0	1	0	0	'F'	48	'R'
42.2	'Est'	2	84.1	'H'	1	'H'	1	1	0	0	'M'	21	'L'
108.3	'Est'	2	84.1	'L'	0	'L'	0	1	0	0	'F'	56	'R'
105.3	'Est'	2	84.1	'H'	1	'L'	0	1	0	0	'M'	25	'R'
103.7	'Est'	2	84.1	'L'	0	'H'	1	1	0	0	'F'	20	'R'
114.2	'Est'	2	84.1	'H'	1	'H'	1	1	0	0	'F'	19	'R'
132.6	'Est'	2	84.1	'L'	0	'H'	1	1	0	0	'F'	65	'R'
6.8	'Est'	2	84.1	'L'	0	'L'	0	1	0	0	'F'	29	'R'
120.8	'Est'	2	84.1	'H'	1	'H'	1	1	0	0	'M'	38	'R'
44.5	'Est'	2	84.1	'H'	1	'H'	1	1	0	0	'M'	23	'R'
69.7	'Est'	2	84.1	'H'	1	'H'	1	1	0	0	'F'	23	'R'
76.9	'Est'	2	84.1	'L'	0	'H'	1	1	0	0	'F'	36	'R'
39.2	'For'	1	71	'H'	1	'H'	1	0	1	0	'F'	20	'R'
113.4	'For'	1	71	'H'	1	'H'	1	0	1	0	'F'	57	'R'
70.4	'For'	1	71	'H'	1	'L'	0	0	1	0	'M'	23	'R'
69.6	'For'	1	71	'H'	1	'L'	0	0	1	0	'F'	26	'R'
-20.8	'For'	1	71	'H'	1	'H'	1	0	1	0	'M'	62	'R'
9.1	'For'	1	71	'L'	0	'L'	0	0	1	0	'M'	28	'R'
108.4	'For'	1	71	'L'	0	'L'	0	0	1	0	'M'	56	'R'
46.5	'For'	1	71	'H'	1	'H'	1	0	1	0	'M'	20	'R'
73.1	'For'	1	71	'L'	0	'L'	0	0	1	0	'M'	76	'R'
121.3	'For'	1	71	'L'	0	'L'	0	0	1	0	'M'	54	'R'
65.8	'For'	1	71	'L'	0	'L'	0	0	1	0	'M'	20	'R'
25.7	'For'	1	71	'L'	0	'H'	1	0	1	0	'M'	18	'L'
73.3	'For'	1	71	'L'	0	'H'	1	0	1	0	'M'	21	'R'
187.1	'For'	1	71	'L'	0	'H'	1	0	1	0	'F'	46	'L'
62.2	'For'	1	71	'L'	0	'H'	1	0	1	0	'M'	24	'R'
102.3	'For'	1	71	'H'	1	'L'	0	0	1	0	'M'	30	'R'
42.4	'For'	1	71	'H'	1	'L'	0	0	1	0	'M'	21	'R'
117.9	'For'	1	71	'L'	0	'H'	1	0	1	0	'M'	25	'R'
73.8	'For'	1	71	'H'	1	'L'	0	0	1	0	'M'	30	'R'
39.1	'For'	1	71	'H'	1	'H'	1	0	1	0	'M'	26	'R'
111.6	'Vib'	3	120.5	'H'	1	'H'	1	0	0	1	'M'	29	'R'
175	'Vib'	3	120.5	'L'	0	'L'	0	0	0	1	'F'	32	'R'
80.7	'Vib'	3	120.5	'L'	0	'H'	1	0	0	1	'M'	32	'R'
128.1	'Vib'	3	120.5	'L'	0	'H'	1	0	0	1	'M'	22	'R'
90.8	'Vib'	3	120.5	'H'	1	'L'	0	0	0	1	'M'	23	'R'
81.7	'Vib'	3	120.5	'H'	1	'L'	0	0	0	1	'M'	26	'R'
113.8	'Vib'	3	120.5	'H'	1	'L'	0	0	0	1	'F'	37	'R'
85.8	'Vib'	3	120.5	'H'	1	'H'	1	0	0	1	'M'	23	'R'
195.4	'Vib'	3	120.5	'L'	0	'L'	0	0	0	1	'F'	40	'L'
85.3	'Vib'	3	120.5	'L'	0	'L'	0	0	0	1	'F'	49	'R'
111.9	'Vib'	3	120.5	'H'	1	'H'	1	0	0	1	'F'	18	'R'
112.9	'Vib'	3	120.5	'H'	1	'H'	1	0	0	1	'F'	24	'R'
48.9	'Vib'	3	120.5	'L'	0	'L'	0	0	0	1	'F'	22	'R'
67	'Vib'	3	120.5	'L'	0	'H'	1	0	0	1	'M'	28	'R'
119.1	'Vib'	3	120.5	'H'	1	'L'	0	0	0	1	'M'	46	'R'
128.6	'Vib'	3	120.5	'L'	0	'H'	1	0	0	1	'M'	18	'R'
108.8	'Vib'	3	120.5	'L'	0	'L'	0	0	0	1	'M'	36	'R'
190.3	'Vib'	3	120.5	'H'	1	'L'	0	0	0	1	'F'	52	'R'
278.3	'Vib'	3	120.5	'L'	0	'H'	1	0	0	1	'M'	52	'L'
95.8	'Vib'	3	120.5	'H'	1	'H'	1	0	0	1	'M'	24	'R'
